# Supplementary material for: Nucleus Near-Infrared (nNIR) Irradiation of Single A549 Cells Induces DNA Damage and Activates EGFR Leading to Mitochondrial Fission
Source: Cells. 2022 Feb 11;11(4):624. doi: 10.3390/cells11040624 (PMC8870661; doi:10.3390/cells11040624)
Supplement: Supplementary file 1 [file cells-11-00624-s001.zip]

Archive with 1 entries (1 files):
- cells-1561880-supplementary.pdf
